# Supplementary material for: Individual bacteria in structured environments rely on phenotypic resistance to phage
Source: PLoS Biol. 2021 Oct 12;19(10):e3001406. doi: 10.1371/journal.pbio.3001406 (PMC8509860; doi:10.1371/journal.pbio.3001406)
Supplement: S1 File — Data A. Temporal dependence of phage T4 amplification in the presence of E. coli BW23113. Data B. Temporal dependence of E. coli BW23113 growth in the presence and absence of phage T4 in well-mixed 200 μl microwells. Data C. Temporal dependence of E. coli BW23113 growth in the presence of phage T4 in well-mixed microwells with different E. coli inoculum. Data D. Temporal dependence of E. coli BW23113 growth in the presence and absence of phage T4 in well-mixed 100 ml flasks. Data E. Temporal dependence of E. coli BW23113 growth in the presence and absence of phage T4 in well-mixed 100 ml flasks at different MOIs. Data F. Temporal dependence of E. coli BW23113 growth in the presence and absence of phage T4 in the compartments of a microfluidic mother machine. Data G. Number of E. coli generations before lysis in the presence of phage T4 in the compartments of a microfluidic mother machine at a nominal MOI of 103 or 105. Data H. Fractional distribution of the number of nanospheres reaching a compartment of a microfluidic mother machine in 1 h. Data I. Fractional distribution of the residence time of nanospheres in the compartments of a microfluidic mother machine. Data J. Temporal dependence of E. coli BW23113 growth in the presence of phage T4 at 3 different MOIs in the compartments of a microfluidic mother machine. Data K. Temporal dependence of the simulated fraction of mother machine compartments that have not been reached by phage. Data L. Flow rate dependence of the number of phage reaching each compartment of a microfluidic mother machine. Data M. Temporal dependence of phage T4 amplification in the presence of E. coli BW23113 in either well-mixed 100 ml flasks or the compartments of a microfluidic mother machine. Data N. Temporal dependence of either phage T4 or phage T3 amplification in the absence or presence of E. coli BW23113, respectively, in the compartments of a microfluidic mother machine. Data O. Temporal dependence of phage T4 amplification in the pr [file pbio.3001406.s017.xlsx]

## Sheet: Data A
Time (min)	Phage counts (PFU ml^-1)
	Replica1	Replica2
6	1	1
8	1.89123	1
10	2.09649	2.09649
12	2.27895	2.27895
14	2.64912	2
16	2.86667	2.86667
18	4	2.9193
20	4	2.51667
22	5	4
24	4	4
26	3.94737	3.94737
28	24	13
30	57	31
32	134	72
34	124	81
36	97	64
38	84	52
40	76	54

## Sheet: Data B
	Bacteria counts in the presence of phage											Bacteria counts in the absence of phage
Time (h)	Replica1	Replica2	Replica3	Replica4	Replica5	Replica6	Replica7	Replica8	Replica9	Replica10		Replica1	Replica2	Replica3	Replica4
0	1000	1000	1000	1000	1000	1000	1000	1000	1000	1000		1000	1000	1000	1000
1	0	0	0	0	0	0	0	0	0	0		2.78071e+06	2.61714e+06	2.02828e+07	6.2157e+06
2	0	0	0	0	0	0	0	0	0	0		2.94428e+06	3.59857e+06	1.89743e+07	4.57999e+06
3	0	0	0	0	0	0	0	0	0	0		2.15914e+07	1.30857e+07	6.64099e+07	1.24314e+07
4	0	0	0	0	0	0	0	0	0	0		1.30857e+07	1.42307e+07	3.28778e+07	1.32493e+07
5	0	0	0	0	0	0	0	0	0	0		7.52427e+06	1.45578e+07	3.35321e+07	1.97921e+07
6	0	0	0	0	0	0	0	0	0	0		2.29e+07	2.27364e+07	4.17106e+07	2.79707e+07
7	0	0	0	0	0	0	0	0	0	0		8.34213e+07	5.85585e+07	8.65291e+07	8.86556e+07
8	0	0	0	1.11556e+08	0	0	0	0	0	0		1.82873e+08	5.88856e+07	8.71834e+07	1.93178e+08
9	0	0	0	1.65861e+08	0	0	0	0	0	1.374e+07		2.80852e+08	4.10564e+07	8.66927e+07	1.65534e+08
10	0	0	0	2.09371e+08	1.96285e+06	0	0	0	0	9.1927e+07		3.00971e+08	2.14278e+07	4.51456e+07	9.24177e+07
11	0	0	0	2.17386e+08	1.70114e+07	0	0	0	0	1.68969e+08		3.26161e+08	9.32356e+06	3.45135e+07	1.24151e+08
12	0	0	0	2.28672e+08	5.34878e+07	0	0	0	2.29e+06	2.11988e+08		3.37611e+08	8.83284e+06	3.10785e+07	1.25132e+08
13	0	0	0	2.43394e+08	7.80234e+07	0	0	0	6.2157e+06	2.33416e+08		3.46607e+08	1.29221e+07	3.86028e+07	9.8797e+07
14	0	0	0	2.64331e+08	9.84698e+07	0	0	0	8.83284e+06	2.34561e+08		3.60674e+08	6.2157e+07	1.96285e+07	1.04849e+08
15	0	0	0	2.62695e+08	1.27749e+08	0	0	0	8.99641e+06	2.32435e+08		3.56912e+08	5.87221e+07	1.43943e+07	1.04686e+08
16	0	0	0	2.64167e+08	1.7175e+08	0	0	0	1.0305e+07	2.272e+08		3.70162e+08	1.10574e+08	2.84614e+07	1.07793e+08
17	0	0	0	2.77253e+08	1.603e+08	0	0	0	8.01499e+06	2.13297e+08		3.83411e+08	1.26931e+08	3.51678e+07	1.02886e+08
18	0	0	0	2.98845e+08	1.62917e+08	0	2.61714e+06	0	7.85142e+06	2.11334e+08		3.7605e+08	1.39363e+08	9.60163e+07	1.23987e+08
19	0	0	0	3.30577e+08	1.58991e+08	0	0	0	6.54285e+06	2.01193e+08		3.73106e+08	1.40671e+08	1.59809e+08	1.25132e+08
20	0	0	0	3.82266e+08	1.6308e+08	0	0	0	8.99641e+06	1.97103e+08		3.73924e+08	1.4476e+08	1.94486e+08	1.34619e+08
21	0	0	0	4.07619e+08	1.53593e+08	0	0	0	1.2595e+07	1.90233e+08		3.61165e+08	1.48686e+08	2.28836e+08	1.4885e+08
22	0	0	0	4.29865e+08	1.61608e+08	0	2.29e+06	0	1.89743e+07	1.84181e+08		3.60511e+08	1.4656e+08	2.40613e+08	1.54738e+08
23	0	0	0	4.43278e+08	1.47705e+08	0	0	0	2.91157e+07	1.82709e+08		3.61329e+08	1.4705e+08	2.53045e+08	1.56865e+08
24	0	0	0	4.47367e+08	1.30693e+08	0	0	0	4.87442e+07	1.7911e+08		3.75232e+08	1.5163e+08	2.6384e+08	1.374e+08

## Sheet: Data C
	Bacteria counts with an initial inoculum of 10^2											Bacteria counts with an initial inoculum of 10^3											Bacteria counts with an initial inoculum of 10^4
Time (h)	Replica1	Replica2	Replica3	Replica4	Replica5	Replica6	Replica7	Replica8	Replica9	Replica10		Replica1	Replica2	Replica3	Replica4	Replica5	Replica6	Replica7	Replica8	Replica9	Replica10		Replica1	Replica2	Replica3	Replica4	Replica5	Replica6	Replica7	Replica8	Replica9	Replica10
0	100	100	100	100	100	100	100	100	100	100		1000	1000	1000	1000	1000	1000	1000	1000	1000	1000		10000	10000	10000	10000	10000	10000	10000	10000	10000	10000
1	0	0	0	0	0	0	0	0	0	0		0	0	0	0	0	0	0	0	0	0		0	0	0	0	0	0	0	0	0	0
2	0	0	0	0	0	0	0	0	0	0		0	0	0	0	0	0	0	0	0	0		0	0	0	0	0	0	0	0	0	0
3	0	0	0	0	0	0	0	0	0	0		0	0	0	0	0	0	0	0	0	0		0	0	0	0	0	0	0	0	0	0
4	0	0	0	0	0	0	0	0	0	0		0	0	0	0	0	0	0	0	0	0		0	0	0	0	0	0	0	0	0	0
5	0	0	0	0	0	0	0	0	0	0		0	0	0	0	0	0	0	0	0	0		0	0	0	0	0	0	0	0	0	0
6	0	0	0	0	0	0	0	0	0	0		0	0	0	0	0	0	0	0	0	0		0	0	0	0	0	0	0	0	0	0
7	0	0	0	0	0	0	0	0	0	0		0	0	0	0	0	0	0	0	0	0		0	1.374e+07	4.79264e+07	1.63571e+07	1.58664e+07	0	0	1.374e+07	0	4.57999e+06
8	0	0	0	0	0	0	0	0	0	0		0	0	0	1.11556e+08	0	0	0	0	0	0		0	1.03704e+08	1.27422e+08	1.00269e+08	9.78156e+07	0	9.6507e+06	0	3.76214e+06	4.75992e+07
9	0	0	0	0	0	0	0	0	0	0		0	0	0	1.65861e+08	0	0	0	0	0	1.374e+07		0	1.67824e+08	1.73385e+08	1.39526e+08	1.59809e+08	0	7.52427e+07	8.66927e+06	4.12199e+07	1.22024e+08
10	0	0	0	0	0	279819	0	0	0	0		0	0	0	2.09371e+08	1.96285e+06	0	0	0	0	9.1927e+07		0	2.1068e+08	2.01683e+08	1.68478e+08	2.52717e+08	0	1.33638e+08	3.92571e+06	1.20388e+08	1.68151e+08
11	0	0	0	0	0	972345	0	0	0	0		0	0	0	2.17386e+08	1.70114e+07	0	0	0	0	1.68969e+08		0	2.1297e+08	2.33252e+08	1.58664e+08	2.91975e+08	0	1.66025e+08	0	1.60136e+08	2.13624e+08
12	0	0	0	0	0	8.17856e+06	0	0	0	0		0	0	0	2.28672e+08	5.34878e+07	0	0	0	2.29e+06	2.11988e+08		0	2.46338e+08	2.90339e+08	1.60954e+08	3.30741e+08	0	1.66679e+08	0	1.8598e+08	2.35542e+08
13	0	0	0	0	0	4.41642e+06	0	0	0	0		0	0	0	2.43394e+08	7.80234e+07	0	0	0	6.2157e+06	2.33416e+08		0	3.39901e+08	3.08005e+08	1.86635e+08	3.51351e+08	0	2.31617e+08	0	2.5419e+08	2.42085e+08
14	0	0	0	0	0	8.99641e+06	0	0	0	0		0	0	0	2.64331e+08	9.84698e+07	0	0	0	8.83284e+06	2.34561e+08		0	3.6002e+08	3.23053e+08	2.00538e+08	3.62637e+08	0	2.42576e+08	0	2.68584e+08	2.37996e+08
15	0	0	0	0	0	6.26478e+07	0	0	0	0		0	0	0	2.62695e+08	1.27749e+08	0	0	0	8.99641e+06	2.32435e+08		0	3.66563e+08	3.26652e+08	2.09698e+08	3.75559e+08	0	2.4552e+08	0	2.79543e+08	2.36033e+08
16	0	0	0	0	0	1.07793e+08	0	0	0	0		0	0	0	2.64167e+08	1.7175e+08	0	0	0	1.0305e+07	2.272e+08		0	3.68362e+08	3.2796e+08	1.94486e+08	3.82266e+08	0	2.35706e+08	8.83284e+06	2.76435e+08	2.28018e+08
17	0	0	0	0	0	1.6308e+08	0	0	0	0		0	0	0	2.77253e+08	1.603e+08	0	0	0	8.01499e+06	2.13297e+08		0	3.71797e+08	3.31722e+08	1.89252e+08	3.87664e+08	0	2.31944e+08	0	2.7071e+08	2.18858e+08
18	0	0	0	0	0	1.81728e+08	0	0	0	0		0	0	0	2.98845e+08	1.62917e+08	0	0	0	7.85142e+06	2.11334e+08		0	3.69017e+08	3.31232e+08	2.00048e+08	3.91753e+08	0	2.27855e+08	0	2.66457e+08	2.11661e+08
19	0	0	0	0	0	1.5801e+08	0	0	0	0		0	0	0	3.30577e+08	1.58991e+08	0	0	0	6.54285e+06	2.01193e+08		0	3.62801e+08	3.31068e+08	1.9465e+08	3.96169e+08	0	2.25401e+08	1.19407e+07	2.61714e+08	2.05936e+08
20	0	0	0	0	0	1.3969e+08	0	0	0	0		0	0	0	3.82266e+08	1.6308e+08	0	0	0	8.99641e+06	1.97103e+08		0	3.64273e+08	3.32213e+08	1.94323e+08	3.91099e+08	0	2.2213e+08	0	2.56152e+08	1.9694e+08
21	0	0	0	0	0	1.46396e+08	0	0	0	0		0	0	0	4.07619e+08	1.53593e+08	0	0	0	1.2595e+07	1.90233e+08		0	3.64764e+08	3.43172e+08	1.9056e+08	3.95024e+08	0	2.18695e+08	5.39785e+06	2.5468e+08	1.89252e+08
22	0	0	0	0	0	1.35601e+08	0	0	0	0		0	0	0	4.29865e+08	1.61608e+08	0	0	0	1.89743e+07	1.84181e+08		0	3.65418e+08	3.43009e+08	1.93014e+08	3.90772e+08	0	2.16241e+08	2.61714e+06	2.56807e+08	1.84999e+08
23	0	0	0	0	0	1.28403e+08	0	0	0	0		0	0	0	4.43278e+08	1.47705e+08	0	0	0	2.91157e+07	1.82709e+08		0	3.67544e+08	3.47425e+08	1.88598e+08	3.92898e+08	0	2.12315e+08	9.48713e+06	2.56807e+08	1.75021e+08
24	0	0	0	0	0	1.16953e+08	0	0	0	0		0	0	0	4.47367e+08	1.30693e+08	0	0	0	4.87442e+07	1.7911e+08		0	3.65091e+08	3.52169e+08	1.82873e+08	3.90935e+08	0	2.07408e+08	2.78071e+06	2.60242e+08	1.69623e+08

## Sheet: Data D
	Bacteria counts in the presence of phage				Bacteria counts in the absence of phage
Time (h)	Replica1	Replica2	Replica3		Replica1	Replica2	Replica3
0	140000000	130000000	150000000		100000000	110000000	140000000
1	2500000	1500000	2000000		130000000	140000000	120000000
2	130000	300000	450000		550000000	530000000	510000000
4	200000	700000	950000		23000000000	25000000000	21000000000
5	250000	900000	150000		110000000000	115000000000	105000000000
6	150000	450000	100000		180000000000	175000000000	185000000000
7	370000	520000	120000		185000000000	184500000000	181000000000
24	55000000000	60000000000	65000000000		256000000000	252000000000	251000000000

## Sheet: Data E
	Bacteria counts in the presence of phage at MOI of 1				Bacteria counts in the absence of phage at MOI of 10				Bacteria counts in the absence of phage at MOI of 1000
Time (h)	Replica1	Replica2	Replica3		Replica1	Replica2	Replica3		Replica1	Replica2	Replica3
0	550000000	1000000000	1500000000		178000000	130000000	87000000		310000	420000	830000
1	55000000	75000000	110000000		3500000	2200000	1700000		200000	200000	200000
2	1500000	1500000	1500000		55700	31000	17600		350000	410000	870000
3	20000	28000	55000		0	0	0		5500000	8500000	7000000
4	0	0	0		710000	656000	453000		8000000	45000000	27000000
5	420000	630000	980000		610000	425000	220000		2000000	2000000	2000000
6	900000	1240000	2130000		450000	323000	195000		100000	200000	300000
7	950000	1900000	3900000		570000	423000	230000		200000	350000	750000
24	120120000000	246670000000	366670000000		75000000000	61000000000	55000000000		35000000000	110000000000	170000000000

## Sheet: Data F
	Bacteria counts in the absence of phage				Bacteria counts in the presence of phage
Time (h)	Replica1	Replica2	Replica3		Replica1	Replica2	Replica3
0	6840	5920	7130		7130	6980	7230
1	11050	9560	11530		12050	12550	12830
2	31020	30540	33740		24500	25780	26330
3	30700	30670	31500		20250	21720	20994.3
4	30130	30780	31980		17500	18670	16980
5	30290	30800	30560		16000	15670	16970
6	30780	30130	30450		12250	13440	12890
7	29500	30120	30210		10470	11670	10760
12					5070	7580	6150
13					5090	6540	5420
14					4700	6310	5200
15					3980	5150	4650
16					3450	4850	4240
17					2760	4160	3370
18					1970	3220	2830
19					1450	2960	2280
20					1040	2890	2130
24	30050	30950	31060		840	1890	1120

## Sheet: Data G
Generations before death	Killed population fraction by phage MOI 10^3				Killed population fraction by phage MOI 10^5
	Replica1	Replica2	Replica3		Replica1	Replica2	Replica3
0	0.252542	0.21	0.27		0.44	0.5	0.53
1	0.14	0.11	0.17		0.11	0.14	0.19
2	0.24	0.19	0.27		0.29	0.23	0.19
3	0.37	0.49	0.29		0.16	0.13	0.09

## Sheet: Data H
Particles per channel (h^-1)	Fractional frequency
	Replica1	Replica2	Replica3
0	0.01	0.02	0.01
0.5	0.21	0.2	0.25
1	0.39	0.35	0.41
1.5	0.18	0.18	0.18
2	0.13	0.13	0.13
2.5	0.04	0.06	0.01
3	0.04	0.06	0.01

## Sheet: Data I
Particle residence time (s)	Fractional frequency
5	0.112903
15	0.209677
25	0.0967742
35	0.016129
45	0.112903
55	0.0483871
65	0.0322581
75	0
85	0.0322581
95	0.016129
105	0.0483871
115	0.0483871
125	0.0322581
135	0.0967742
145	0.016129
155	0.016129
165	0
175	0.016129
185	0.016129
195	0
205	0
215	0.016129
225	0.016129

## Sheet: Data J
Time (h)	Bacteria counts in the presence of phage at MOI of 1				Bacteria counts in the presence of phage at MOI of 10^3				Bacteria counts in the presence of phage at MOI of 10^5
	Replica1	Replica2	Replica3		Replica1	Replica2	Replica3		Replica1	Replica2	Replica3
0	6120	6450	6260		7130	6980	7230		7450	7020	7160
1	9340	9790	9450		12050	12550	12830		12500	11780	12230
2	30280	34570	32540		24500	25780	26330		25990	24430	25340
3	31740	35980	33210		20250	21720	20994.3		21450	20210	20890
4	31670	34560	33560		17500	18670	16980		18370	16120	17890
5	32510	33100	31100		16000	15670	16970		16780	15230	16210
6	31980	34600	31450		12250	13440	12890		13460	11830	12890
7	32090	35890	33880		10470	11670	10760		11560	9560	10120
24	37050	36140	38790		840	1890	1120		1450	1030	1270

[truncated: 15 more sheets: Data K, Data L, Data M, Data N, Data O, Data P, Data Q, Data R, Data S, Data T, Data U, Data V, Data W, Data X, Data Y]
